# Supplementary material for: Genetic population structure and reproductive system of two invasive Asian earthworms, Amynthas tokioensis and Amynthas agrestis
Source: PeerJ. 2022 Jul 13;10:e13622. doi: 10.7717/peerj.13622 (PMC9288164; doi:10.7717/peerj.13622)
Supplement: Supplemental Information 4 [file peerj-10-13622-s004.r]

#Maryam Nouri-Aiin
#MAP CODES
rm(list=ls(all=TRUE))

library(ggplot2)
library(ggmap)
library(maps)
library(mapdata)
library(stringr)
library(dplyr)
library(viridis)
library(sf)
library(tmap)
library(tmaptools)
library(ggrepel)
library(RColorBrewer)
require(maps)
require(viridis)
library(tidyverse)
theme_set(
  theme_void()
)


usa <- map_data("usa")
w2hr <- map_data("world2Hires")
states <- map_data("state")
counties <- map_data("county")
vt_df <- subset(states, region == "vermont")
vt_county <- subset(counties, region == "vermont")
vt_subregion <- vt_county$subregion

dots <- data.frame(ID = c("HF", "CRN", "MTF", "HG","CW", "AU"),
                   x = c(-73.20430, -72.50000, -72.50000, -73.16200, -73.18568, -72.99638),
                   y = c(44.43087, 43.99000, 44.23000, 44.54188, 44.47596, 44.34676))
dots$group <- 1:6  
dots$ID

vt_base <- ggplot(data = vt_county, mapping = aes(x = long, y = lat, group = group),labels = TRUE) + geom_path(size=1) + coord_fixed(1.3) + 
  geom_polygon(color = "black", fill = "gray") + theme_bw()

#vt_base + theme_nothing()
#theme_void() 
VTMAP <- vt_base + geom_polygon(data = vt_county, fill = NA, color = "black") + geom_polygon(color = "black", fill = "light grey") 
# get the state border back on top

VTMAP1 <- VTMAP  + geom_point(data = dots, mapping = aes(x = x, y = y), color = "red", alpha=10, size = 4)

VTMAP2 <- VTMAP1 + geom_label_repel(
  aes(x = x, y = y, label = ID),
  data=dots,
  family = 'Times', 
  size = 5, 
  box.padding = 0.2, point.padding = 0.3,
  segment.color = 'black')  + xlab("Longitude") +
  ylab("Latitude") + + theme_bw()


all_states <- map_data("state")  
vt <- filter(all_states,  region =="vermont")
USMAP <- ggplot(all_states, aes(x=long, y=lat, group = group)) +
  geom_polygon(fill="light grey", colour = "black") +
  geom_polygon(data = vt, aes(x=long, y=lat, group = group),fill="red")+ xlab("Longitude") +
  ylab("Latitude")+ theme_void()

png(file="VTMAP.png", res=600, width=3000, height=4800, pointsize=10)
VTMAP2
dev.off()

png(file="USMAP.png", res=600, width=6000, height=4300, pointsize=10)
USMAP
dev.off()
